# Supplementary material for: Chironomid-climate continentality conundrum
Source: PLoS One. 2025 Aug 5;20(8):e0327780. doi: 10.1371/journal.pone.0327780 (PMC12324118; doi:10.1371/journal.pone.0327780)
Supplement: S1 File — (CSV) [file pone.0327780.s001.csv]

	total HC count	Chironomus plumosus-type	Psectrocladius	Dicrotendipes	Tanytarsus pallidicornis-type	Sergentia coracina-type	Microtendipes pedellus-type	Cladopelma lateralis-type	Procladius	Cladotanytasus mancus-type	Polypedilum nubeculosum-type	Cricotopus	Glyptotendipens pallens-type	Heterotrissocladius marcidus-type	Polypedilum sordens-type	Zalutschia	Neozavrelia	Tanytarsus mendax-type	Einfeldia	Limnophyes	Chironomus anthracinus-type	Heterotanytarsus	Tanytarsus lugens-type	Endochironomus albipennis-type	Corynocera ambigua-type	Corynoneura arctica-type	Microchironomus	Corynoneura erdwardsi-type	Cricotopus cylindraceous-type	Parachironomus varus-type	Pseudochironomus	Paratanytarsus penicillatus-type	Psectrocladius calcaratus-type	Pagastiella	Pseudorthocladius	Cryptochironomus	Endochironomus impar-type	Glyptotendipens severini-type	Constempellina-Thiemanniola	Heterotrissocladius grimshawi-type	Cladopelma laccophila-type	Tanytarsus chyenensis-type	Guttipelopia	Tanytarsus nemorosus-type	Lauterborniella	Stempellinella-Zavreliella	Phaenospectra flavipes-type	Phaenospectra type A	Paratanytarsus austriacus-type
Baboshkino	75	4.95049505	3.96039604	2.97029703	3.96039604	0	13.86138614	0.99009901	0	1.98019802	3.96039604	0.99009901	1.98019802	0	0.99009901	0	1.98019802	0	2.97029703	0	0	0	0	0	17.82178218	0	0	0	0	0	1.98019802	0	4.95049505	0	0	0.99009901	0	0.99009901	0	0	0	0	0	0	1.98019802	0	0	0	0
Bessonnoe	53	14.92537313	13.43283582	1.492537313	4.47761194	0	1.492537313	4.47761194	0	7.462686567	0	4.47761194	1.492537313	0	0	0	1.492537313	8.955223881	0	0	0	0	0	0	0	2.985074627	0	1.492537313	0	5.970149254	0	0	0	0	0	0	0	0	0	0	0	1.492537313	0	0	0	0	0	0	0
Bugulma	47	8.695652174	1.449275362	1.449275362	7.246376812	0	1.449275362	7.246376812	0	2.898550725	2.898550725	0	0	0	2.898550725	0	4.347826087	14.49275362	0	1.449275362	0	0	0	5.797101449	0	1.449275362	1.449275362	0	0	0	0	0	0	0	0	0	0	0	0	0	2.898550725	0	0	0	0	0	0	0	2.898550725
Chernoe	52	1.492537313	10.44776119	0	0	0	0	1.492537313	0	1.492537313	7.462686567	1.492537313	5.970149254	0	2.985074627	0	4.47761194	2.985074627	0	0	0	0	0	1.492537313	0	0	2.985074627	0	1.492537313	0	0	0	0	0	0	1.492537313	1.492537313	4.47761194	0	0	0	0	1.492537313	1.492537313	0	7.462686567	0	0	1.492537313
Chernukha	81	10.22727273	9.090909091	20.45454545	2.272727273	0	0	0	0	0	5.681818182	7.954545455	0	0	10.22727273	0	2.272727273	0	0	0	0	0	0	0	0	7.954545455	2.272727273	1.136363636	0	0	0	0	0	0	0	0	0	1.136363636	0	0	4.545454545	0	0	0	0	0	0	0	0
Doloscy	48	8.333333333	1.666666667	3.333333333	0	0	0	1.666666667	0	13.33333333	6.666666667	0	3.333333333	0	0	0	6.666666667	0	1.666666667	0	0	0	0	0	8.333333333	1.666666667	0	0	0	0	0	0	1.666666667	0	0	1.666666667	0	0	5	0	0	0	0	0	0	0	0	0	0
Driksnis	96	0.769230769	12.30769231	9.230769231	0.769230769	0	0	3.076923077	7.692307692	0	1.538461538	0	0.769230769	0	0	0	0.769230769	0	0	0	0	0	0.769230769	0	0.769230769	0	0	0	0	0	0	0	3.846153846	0	0	0	0	0	0	0	0	0	0	0	0	0	0	0	0
EJG_14_P1	79	0	8.139534884	2.325581395	0	15.11627907	1.162790698	0	3.488372093	0	0	1.162790698	0	4.651162791	0	0	0	0	0	0	0	3.488372093	0	0	0	0	0	0	0	0	0	0	0	0	0	0	0	0	0	0	0	0	0	0	0	0	0	0	0
Elovoe	93	5.982905983	3.418803419	5.128205128	7.692307692	0	34.18803419	5.128205128	0	5.982905983	0.854700855	0	1.709401709	0	0	0	0.854700855	0	0	0	0	0	0	0	0	0	0	0	0	0	0.854700855	0	0	0	0	0	0	0	0	0	0	0	1.709401709	0	0	0	0.854700855	0	0
FIO_14_P1	61	2.352941176	0	0	0	0	2.352941176	3.529411765	4.705882353	0	1.176470588	0	0	2.352941176	0	0	0	0	0	0	0	1.176470588	27.05882353	0	0	0	0	1.176470588	0	0	0	0	0	0	0	1.176470588	0	0	0	1.176470588	0	1.176470588	0	0	0	0	0	0	0
Galgauska	47	3.921568627	7.843137255	11.76470588	7.843137255	0	3.921568627	1.960784314	1.960784314	0	5.882352941	1.960784314	0	0	0	0	0	0	0	0	0	0	0	1.960784314	0	0	1.960784314	0	0	0	0	0	0	3.921568627	0	3.921568627	0	0	1.960784314	0	0	0	0	1.960784314	0	0	0	0	0
Golovkovskoe	95	10.52631579	4.605263158	7.236842105	11.84210526	1.315789474	11.18421053	0	2.631578947	1.973684211	1.315789474	0	2.631578947	0	3.947368421	0	1.315789474	0	0	0	0	0	0	0	0	0	0.657894737	0	0	0.657894737	0	0	4.605263158	0.657894737	0	0	0	0	0	0	0	0	0.657894737	0	0	0.657894737	0	0	0
Gorodische	83	21.59090909	0	1.136363636	1.136363636	0	0	2.272727273	3.409090909	2.272727273	1.136363636	2.272727273	1.136363636	0	0	0	0	1.136363636	46.59090909	0	0	0	0	2.272727273	0	0	3.409090909	0	0	3.409090909	0	0	0	0	0	0	0	0	0	0	0	0	0	0	0	0	0	0	1.136363636
GYS_14_P1	79	0	3.370786517	1.123595506	0	23.59550562	1.123595506	0	4.494382022	0	0	0	0	4.494382022	0	6.741573034	0	0	0	0	3.370786517	8.988764045	0	0	0	0	0	1.123595506	0	0	0	0	0	3.370786517	0	0	0	0	0	0	0	0	0	0	1.123595506	0	0	0	0
HRS_14_P1	77	0	23.25581395	1.162790698	0	26.74418605	0	0	4.651162791	0	0	0	0	5.813953488	0	0	0	0	0	0	0	8.139534884	0	0	0	0	0	0	0	0	0	0	0	0	0	0	0	0	0	0	0	0	0	0	0	0	0	0	0
Ialchik	56	11.62790698	0	3.488372093	11.62790698	0	0	10.46511628	0	5.813953488	0	0	4.651162791	0	0	0	0	4.651162791	0	0	0	0	0	0	0	0	1.162790698	0	0	0	0	0	0	0	0	0	0	0	0	0	0	0	0	0	2.325581395	0	0	0	3.488372093
Izyar	124	18.18181818	0.699300699	2.797202797	3.496503497	2.097902098	16.78321678	9.79020979	0	7.692307692	0.699300699	0.699300699	1.398601399	0	1.398601399	0	0.699300699	0.699300699	0	0	0	0	0	0	2.797202797	0.699300699	6.293706294	0	0.699300699	0	0	0	0.699300699	0	0	0	0	0	0	0	0	0	0	0	0	0.699300699	0	0.699300699	0
Jakto	49	7.272727273	3.636363636	5.454545455	1.818181818	0	1.818181818	3.636363636	1.818181818	7.272727273	7.272727273	5.454545455	7.272727273	0	3.636363636	0	3.636363636	0	1.818181818	0	0	0	0	0	0	0	0	1.818181818	1.818181818	0	1.818181818	0	0	0	0	1.818181818	0	0	1.818181818	0	0	0	0	0	0	0	0	1.818181818	0
Kandrykul	94	17.0212766	7.80141844	4.964539007	0.709219858	0	0.709219858	0	0	7.80141844	4.255319149	1.418439716	0	0	0	0	0	2.127659574	0	0	0	0	0	0	0	2.836879433	10.63829787	0.709219858	0	0	0	0	0	0	0	0	0	0	0.709219858	0	0.709219858	0	0.709219858	0	0	0	0	0	0
Knyazichie	87	24.17582418	8.791208791	10.98901099	2.197802198	0	0	0	0	0	0	9.89010989	9.89010989	0	4.395604396	0	0	0	0	0	0	0	0	8.791208791	0	0	0	3.296703297	0	2.197802198	0	0	1.098901099	0	0	0	2.197802198	4.395604396	0	0	0	0	1.098901099	0	0	0	1.098901099	0	0
Kozlasola	49	7.246376812	5.797101449	7.246376812	8.695652174	0	1.449275362	2.898550725	0	1.449275362	7.246376812	0	5.797101449	0	10.14492754	0	2.898550725	2.898550725	0	2.898550725	0	0	0	2.898550725	0	0	0	0	0	0	0	0	0	0	0	0	0	0	0	0	0	0	0	2.898550725	1.449275362	0	0	0	0
Kremenkul	139	46.05263158	13.15789474	0.657894737	1.973684211	0	0.657894737	1.973684211	0.657894737	1.315789474	1.315789474	0	0	0	0	0	0.657894737	0	0	0	0	0	0	0	0	0	4.605263158	0	0	0	0	0	0	0	0	0	0	0	0	0	0	0	0.657894737	0	0	0	0	0	0
Krivcevo	48	1.818181818	9.090909091	0	5.454545455	0	1.818181818	0	3.636363636	0	5.454545455	18.18181818	12.72727273	0	3.636363636	0	7.272727273	0	0	1.818181818	0	0	0	0	0	0	0	3.636363636	0	1.818181818	0	0	0	0	0	0	0	3.636363636	0	0	1.818181818	0	1.818181818	0	0	0	1.818181818	0	0
Kuznechicha_niz	83	10.31746032	3.174603175	0	11.11111111	0	0	7.142857143	0	8.73015873	2.380952381	0.793650794	0.793650794	0	3.174603175	0	1.587301587	0.793650794	0	0	0	0	0	1.587301587	0	0	0	0.793650794	0	0	0.793650794	0	0	0	0	0	0	0	0	0	0	0	0	0.793650794	0	0	0	0	0
Lielais	60	0	1.538461538	0	1.538461538	1.538461538	23.07692308	0	1.538461538	1.538461538	10.76923077	3.076923077	23.07692308	0	3.076923077	0	0	0	0	0	0	0	0	0	0	1.538461538	0	1.538461538	0	0	0	0	0	0	0	0	3.076923077	3.076923077	0	0	0	0	0	0	0	0	0	0	0
Malyi_Elanchik	59	20.68965517	1.149425287	0	10.34482759	0	1.149425287	5.747126437	0	1.149425287	3.448275862	0	0	0	0	0	0	2.298850575	0	0	0	0	0	0	10.34482759	0	0	0	0	0	0	0	0	0	0	0	0	0	0	0	0	0	0	0	0	0	0	0	0
Maslenka	43	3.703703704	5.555555556	3.703703704	7.407407407	0	0	3.703703704	1.851851852	3.703703704	11.11111111	0	0	0	16.66666667	0	3.703703704	5.555555556	0	0	0	0	0	0	0	0	0	0	0	0	11.11111111	0	0	0	0	5.555555556	0	0	0	0	0	0	1.851851852	0	0	0	0	0	0
Mediak	66	12.76595745	11.70212766	9.574468085	12.76595745	0	1.063829787	3.191489362	0	0	1.063829787	5.319148936	0	0	0	0	1.063829787	0	0	0	0	0	0	8.510638298	0	0	0	0	0	0	0	0	0	0	0	0	0	1.063829787	0	0	0	0	0	0	0	0	0	0	0
Myachik	60	13.79310345	2.298850575	4.597701149	9.195402299	0	0	11.49425287	0	3.448275862	2.298850575	0	1.149425287	0	0	0	0	1.149425287	0	0	0	0	0	0	0	0	3.448275862	0	0	0	0	0	0	0	0	0	0	0	0	0	3.448275862	0	0	0	0	0	0	0	0
N78	50+ (Heiri et al., 2011)	1.4	4.3	0.7	0.7	3.6	1.4	0	3.6	0	0	8	0	9.4	0	0	0	4.4	0	7.2	3.1	0	11.5	0	0	0	0	0	8	0	0	2.9	0	0	0.7	0	0	0	0	0.7	0	2.2	0	0	0	0.7	0	0	0
N79	50+ (Heiri et al., 2011)	1	7.3	0	10.4	1	4.2	0	7.3	0	3.1	1	0	14.6	0	0	0	4.2	0	8.3	3.1	3.1	0	1	0	1	0	0	1	0	0	4.2	0	3.1	3.1	1	0	0	0	1	0	0	2.1	0	2.1	0	1	0	0
N80	50+ (Heiri et al., 2011)	0	14.4	3.8	5.8	2.9	11.5	0	3.8	0	1	6.8	0	1	0	1	0	1.9	0	3.8	1	0	0	0	0	0	0	0	4.8	0	5.8	4.8	0	0	2.9	0	0	0	0	0	0	0	0	0	0	0	1	1	0
N84	50+ (Heiri et al., 2011)	0	11.1	0	1.1	23.3	0	0	5.6	0	0	2.2	0	13.3	0	2.2	0	0	0	3.3	1.1	4.4	0	0	0	0	0	0	0	0	0	1.1	0	0	0	0	0	0	0	3.3	0	0	0	0	0	0	1.1	1.1	0
N85	50+ (Heiri et al., 2011)	0	13.2	0	2.4	4.8	2.4	0	7.2	0	1.2	6	0	13.3	0	0	0	0	0	15.7	0	1.2	2.4	0	0	2.4	0	0	3.6	1.2	0	0	0	0	10.8	0	0	0	0	1.2	0	0	0	0	0	0	1.2	2.4	0
N86	50+ (Heiri et al., 2011)	0	9.9	1.3	1.3	0	4	0	6	3.3	0	1.4	0	17.2	0	0	0	4.2	0	5.3	13.9	0	3.1	1.3	0	0	0	0	0.7	0	1.3	4.6	0	0	0.7	0	0.7	0	0	0.7	0	0	0	0	2	0	0	3.3	0
N87	50+ (Heiri et al., 2011)	0	26.2	2	0	13.1	0	0	2	0	0	0	0	9.1	1	1	0	13.1	0	5	2	0	0	0	0	0	0	0	0	0	0	2	0	1	3	0	0	0	0	0	0	0	0	0	1	0	0	0	0
Nelidovo	52	17.64705882	3.921568627	9.803921569	1.960784314	0	0	3.921568627	0	1.960784314	0	3.921568627	0	0	1.960784314	0	5.882352941	0	0	0	0	0	0	0	0	1.960784314	0	1.960784314	0	1.960784314	0	0	1.960784314	0	0	0	0	0	0	0	1.960784314	0	0	0	0	0	0	0	0
Peschanoe	131	10.97560976	12.19512195	7.926829268	4.268292683	0	0	1.219512195	3.658536585	0	0.609756098	1.219512195	3.048780488	0	1.219512195	0	4.268292683	0.609756098	0	0	0.609756098	0	0	0.609756098	9.756097561	0	0.609756098	4.268292683	0	0.609756098	0	0	1.219512195	0	0	0	0	0	0	0	0	0	0	3.048780488	0	0	0	0	0
Pinku	50	5.084745763	11.86440678	0	5.084745763	6.779661017	5.084745763	0	1.694915254	5.084745763	3.389830508	0	0	0	0	0	0	0	0	0	0	0	0	0	0	1.694915254	0	0	0	0	0	0	0	0	0	0	0	0	5.084745763	0	0	1.694915254	1.694915254	1.694915254	0	1.694915254	0	0	0
ROT_14_P1	67	0	6.756756757	2.702702703	0	16.21621622	0	8.108108108	1.351351351	0	0	2.702702703	0	6.756756757	0	14.86486486	0	0	0	1.351351351	9.459459459	1.351351351	0	0	0	0	0	0	0	0	0	0	0	0	0	0	2.702702703	0	0	0	0	0	0	0	0	0	2.702702703	0	0
Shatunicha	50	6.382978723	6.382978723	10.63829787	0	0	0	4.255319149	0	0	14.89361702	6.382978723	8.510638298	0	8.510638298	0	6.382978723	4.255319149	0	0	0	0	0	0	0	2.127659574	2.127659574	0	0	2.127659574	0	0	0	0	0	0	4.255319149	0	0	0	0	0	0	0	0	0	0	0	0
SSJ_14_P1	62	4.615384615	16.92307692	0	0	0	1.538461538	4.615384615	13.84615385	0	0	0	0	1.538461538	0	23.07692308	0	0	0	0	9.230769231	0	0	0	0	0	0	0	0	0	0	0	0	0	0	0	1.538461538	0	0	0	0	0	0	0	0	0	0	0	0
Stavochek	50	49.12280702	12.28070175	0	1.754385965	0	1.754385965	0	0	0	0	5.263157895	10.52631579	0	0	0	0	0	0	1.754385965	0	0	0	0	0	5.263157895	0	1.754385965	0	0	0	0	0	0	0	3.50877193	0	0	0	0	0	0	0	0	0	0	0	0	0
STE_14_P1	71	0	1.315789474	0	1.315789474	31.57894737	3.947368421	1.315789474	3.947368421	6.578947368	0	1.315789474	0	2.631578947	0	14.47368421	0	0	0	0	0	6.578947368	1.315789474	0	0	0	0	1.315789474	0	0	0	0	0	3.947368421	0	0	0	0	0	0	0	3.947368421	0	0	0	1.315789474	0	0	0
STG_14_P1	60	1.369863014	17.80821918	5.479452055	0	0	1.369863014	0	10.95890411	0	0	0	0	8.219178082	0	0	0	0	0	0	0	0	0	1.369863014	0	0	0	0	0	0	0	0	0	0	0	0	0	0	0	2.739726027	0	1.369863014	0	0	0	0	0	0	0
SVI_14_P1	71	0	8.641975309	22.22222222	0	0	9.87654321	11.11111111	3.703703704	1.234567901	4.938271605	0	0	0	0	0	0	0	0	0	0	0	0	0	0	0	0	0	0	0	0	0	0	1.234567901	0	0	0	0	0	0	0	0	0	0	0	0	0	0	0
Ungurs	88	0.793650794	13.49206349	7.936507937	7.936507937	0	1.587301587	9.523809524	2.380952381	6.349206349	0.793650794	0	1.587301587	0	0	3.968253968	0	0	0	2.380952381	0	0	0	0	0	0	0	0.793650794	6.349206349	0	0	0	0.793650794	0.793650794	0	0	0	0	0	0	0	0	0	1.587301587	0	0	0	0	0
Vezezers	79	11.23595506	4.494382022	6.741573034	2.247191011	0	2.247191011	19.1011236	1.123595506	5.617977528	2.247191011	0	1.123595506	0	0	0	2.247191011	0	0	0	2.247191011	0	0	2.247191011	1.123595506	1.123595506	0	1.123595506	0	0	0	0	0	0	0	0	0	0	0	0	0	0	0	0	0	0	0	0	0
Vvedeskoe	53	11.42857143	0	5.714285714	5.714285714	0	1.428571429	4.285714286	1.428571429	5.714285714	2.857142857	2.857142857	0	0	7.142857143	0	5.714285714	1.428571429	4.285714286	0	0	0	0	0	0	4.285714286	2.857142857	4.285714286	0	0	0	0	0	1.428571429	0	0	0	0	0	0	0	0	0	0	0	0	0	0	0
Yakushevskoe	47	4.651162791	6.976744186	4.651162791	0	0	0	0	2.325581395	11.62790698	2.325581395	4.651162791	20.93023256	0	6.976744186	0	0	0	0	0	0	0	0	2.325581395	0	4.651162791	0	0	0	2.325581395	0	0	0	0	0	0	0	0	0	0	2.325581395	0	0	0	0	0	0	0	0
Zadeja	48	11.11111111	3.703703704	9.259259259	0	0	0	3.703703704	5.555555556	3.703703704	7.407407407	5.555555556	1.851851852	0	5.555555556	0	3.703703704	0	1.851851852	0	0	0	0	5.555555556	1.851851852	1.851851852	0	1.851851852	0	0	0	0	0	0	0	0	0	0	3.703703704	0	0	0	0	0	0	0	0	0	0
Zasitinskoe	48	25.92592593	0	1.851851852	5.555555556	0	0	0	9.259259259	7.407407407	3.703703704	1.851851852	9.259259259	0	1.851851852	0	1.851851852	0	9.259259259	0	0	0	0	0	0	1.851851852	0	0	0	0	0	0	0	0	0	0	0	0	0	0	0	0	0	0	0	0	0	0	0
Zilinskoe	70	32.09876543	7.407407407	0	1.234567901	0	0	1.234567901	1.234567901	0	0	14.81481481	1.234567901	0	0	0	6.172839506	0	0	2.469135802	0	0	0	3.703703704	0	1.234567901	0	0	0	3.703703704	0	0	1.234567901	0	0	0	3.703703704	1.234567901	0	0	0	0	0	0	0	0	1.234567901	0	1.234567901
[truncated: 2 more columns]
