# Supplementary material for: Chironomid-climate continentality conundrum
Source: PLoS One. 2025 Aug 5;20(8):e0327780. doi: 10.1371/journal.pone.0327780 (PMC12324118; doi:10.1371/journal.pone.0327780)
Supplement: S2 File — (CSV) [file pone.0327780.s002.csv]

	GDD5	winGDD5	autGDD5	sprGDD5	sumGDD5	GDD10	autGDD10	sprGDD10	sumGDD10	ice-cover	win ice-cover	spr ice-cover	aut ice-cover	BS	clay	sand	bedrock	longitude	latitude	MJAT	depth	pH	oct	apr	jan	ATR	KOI
Baboshkino	1736.266879	0.335973917	256.3094578	316.9490125	1162.672435	896.614512	79.28375903	127.2812172	690.0495358	154.1333333	90.5	49.06666667	14.56666667	65	19.5	65.5	3	37.98515	55.881	19.10166272	5	8.125	5.177602263	6.05001516	-7.210214996	26.31187771	-3.315661871
Bessonnoe	1851.617007	0	264.6941424	335.9258382	1250.997027	1019.602172	90.64416709	149.5315183	779.4264871	174.8	93.16666667	58.4	23.23333333	86	18.9	67	2	56.314101	54.833044	20.05264066	7	8.3	4.926644405	5.783222617	-11.91662159	31.96926225	-2.679380603
Bugulma	1705.10581	0	238.7021652	299.9804673	1166.423177	905.1278217	79.06667287	128.9647465	697.0964024	175.7666667	93.2	59.43333333	23.13333333	82	24	30.8	2	52.768082	54.520995	19.16440686	2.7	9.215	4.173252032	4.785597081	-11.73434582	30.89875267	-1.981779187
Chernoe	1785.015078	0.018108697	253.1818362	313.9985708	1217.816562	966.4115586	83.68136063	136.4526076	746.2775904	176.5	92.9	58.16666667	25.43333333	65	19.5	65.5	2	48.841986	55.965365	19.71667953	6.5	7.83	4.658292512	5.144732863	-10.31501808	30.10837284	-1.615631484
Chernukha	1816.545444	0.118446787	264.4640001	335.1337353	1216.829262	978.1153794	88.38584513	145.0916614	744.6378728	163.8666667	92.3	52.56666667	19	65	19.5	65.5	2	44.80573	55.980019	19.68720349	1.8	10.335	4.99581791	6.029704235	-8.848738098	28.53594159	-3.623102192
Doloscy	1697.319078	1.163563913	277.0527345	303.6751762	1115.427603	831.8874825	82.02769796	107.7667069	642.0930776	134.4333333	85.13333333	35.96666667	13.33333333	65	19.5	65.5	2	29.33393	56.335	18.31605067	5.9	9.19	5.785608895	6.539772083	-4.866648102	23.3363864	-3.231705095
Driksnis	1657.993282	2.096801276	288.8947958	278.7939036	1088.207782	789.5814285	83.07054096	91.64155075	614.8693368	124.2666667	80.96666667	32	11.3	65	19.5	65.5	2	26.21227	56.67936	18.12542016	3	8	6.057415181	6.370643665	-3.9828619	22.3572998	-1.401012139
EJG_14_P1	1049.486019	6.456174345	228.3645169	158.0110847	656.6542426	448.0402107	61.72633569	35.91270004	350.401175	56.26666667	39.8	15.23333333	1.233333333	33	3.7	74.4	4	11.46669	58.88338	16.77049876	28	7	7.198448723	5.768524957	-1.581651454	18.35215021	7.791587083
Elovoe	1543.232083	0	196.2701889	254.1350453	1092.826849	779.8534039	56.3221971	97.22617942	626.3050274	196	93.26666667	68.73333333	34	70	26.7	29.2	1	60.304893	54.996975	18.28186606	12	10.75	3.299936405	4.214276517	-14.00649967	32.28836573	-2.831794334
FIO_14_P1	978.2975389	2.870672663	212.7052198	141.6582394	621.0634071	399.9595344	53.1542489	30.45731281	316.3479727	58.43333333	41.03333333	15.03333333	2.366666667	33	3.7	74.4	4	14.51424268	57.0867262	16.1947177	10	6.6	7.039098727	5.475068911	-1.673975988	17.96108024	8.707882797
Galgauska	1599.969301	2.238546061	279.2301278	258.2450954	1060.255532	746.917207	78.1863422	81.19704061	587.5338242	124.3666667	81.06666667	32.5	10.8	65	19.5	65.5	2	26.53287	57.22519	17.90665441	2.8	8.16	5.938554136	6.033913692	-4.090653801	22.35664712	-0.426537824
Golovkovskoe	1806.592386	0.168220602	264.580897	330.0786697	1211.764599	969.566781	87.31077767	142.6155743	739.640429	167.7666667	92.33333333	52.63333333	22.8	65	19.5	65.5	2	43.705347	56.332826	19.68896563	1.9	7.88	5.013044591	5.927566824	-8.634737396	28.32370303	-3.228822981
Gorodische	1686.873521	0.455542493	250.51304	307.9271486	1127.97779	849.7333728	75.17769224	118.9582224	655.5974582	155.0333333	90.4	47.5	17.13333333	65	19.5	65.5	2	36.22671	55.97513	18.68373236	3.1	9.53	5.127480587	6.148343782	-6.783045197	25.46677756	-4.008607655
GYS_14_P1	978.2975389	2.870672663	212.7052198	141.6582394	621.0634071	399.9595344	53.1542489	30.45731281	316.3479727	58.43333333	41.03333333	15.03333333	2.366666667	33	3.7	74.4	4	14.47735	57.1094	16.1947177	9	6.4	7.039098727	5.475068911	-1.673975988	17.96108024	8.707882797
HRS_14_P1	1088.183535	9.438167523	258.7985677	165.3569242	654.5898754	460.3156132	72.78873337	39.08730526	348.4395746	43.26666667	32.06666667	10.1	1.1	33	3.7	74.4	4	12.03302	58.02391	16.64924454	24	5.1	8.071772225	6.214423198	-0.440400351	17.22078385	10.78550804
Ialchik	1806.678493	0.040345787	257.1526389	321.6819783	1227.80353	982.6946908	85.89613699	140.7805456	756.0180082	174.4	92.86666667	56.26666667	25.26666667	88	19.2	71.9	1	48.427189	56.009069	19.78342147	6.5	8.33	4.75281628	5.352907045	-10.07311287	29.87588501	-2.008612515
Izyar	1826.694688	0.070228288	256.4028165	339.5007933	1230.72085	991.9626878	85.42424607	147.6494408	758.889001	167.5	92.63333333	54.66666667	20.2	19	25	35	2	47.001616	56.426781	19.84737844	3.9	7.495	4.7982983	6.099442808	-9.640308285	29.48768673	-4.412501122
Jakto	1703.582919	0.994796133	268.1973911	309.8371853	1124.553546	845.1873187	79.70695757	114.1559563	651.3244048	146.0333333	88.23333333	40.73333333	17.06666667	65	19.5	65.5	2	31.24594	56.16827	18.42920296	2.5	9.215	5.562964458	6.510914267	-5.428454781	23.95328251	-3.957494381
Kandrykul	1770.380046	0	251.7150025	316.2538513	1202.411192	956.3423058	86.03959121	137.9210734	732.3816412	173.5666667	93.16666667	58.16666667	22.23333333	82	24	30.8	2	54.067333	54.500379	19.58871637	12.5	9.35	4.473847223	5.327732997	-11.69082108	31.27953745	-2.729854222
Knyazichie	1872.467675	0	270.0162593	339.7887081	1262.662708	1036.404591	93.92393858	151.5680017	790.9126508	174.7333333	93.13333333	58.2	23.4	86	18.9	67	2	56.05579	54.671222	20.18006927	3.5	8.7	5.00494562	5.855496117	-11.84961357	32.02968284	-2.655507087
Kozlasola	1809.36227	0.053404477	255.0292199	327.437535	1226.84211	984.0278827	85.16350186	143.6465361	755.2178447	173.9333333	92.86666667	56.13333333	24.93333333	65	19.5	65.5	1	48.307866	56.160225	19.81926585	12.5	8.19	4.719891751	5.64483426	-10.03643122	29.85569706	-3.098043589
Kremenkul	1722.759815	0	230.9326184	299.4988298	1192.328367	921.6524481	73.78784641	125.7601753	722.1044264	186.0666667	93.26666667	63.5	29.3	91	35.4	40.2	1	61.156649	55.17246	19.31685397	3	10	4.065665756	5.092419827	-13.98798456	33.30483853	-3.082897611
Krivcevo	1827.931353	0.204052405	272.4784237	344.3750364	1210.87384	978.1599109	91.10660528	148.5296336	738.523672	164.3666667	92.06666667	49.96666667	22.33333333	65	19.5	65.5	2	42.31035	55.96425	19.62595569	3.5	9.36	5.251413456	6.427163204	-8.084110641	27.71006633	-4.243041983
Kuznechicha_niz	1841.000248	0.072474876	261.7863168	337.5893798	1241.552076	1006.10909	88.39962197	148.22851	769.4809585	167.5333333	92.7	54.86666667	19.96666667	65	19.5	65.5	2	47.773611	56.195385	19.94389373	12	7.5	4.874571573	5.905225003	-9.804053688	29.74794742	-3.464620319
Lielais	1692.109756	2.074781847	289.8822586	294.8042517	1105.348464	818.425405	85.67792172	100.8685686	631.8789147	126.3666667	82.16666667	31.96666667	12.23333333	65	19.5	65.5	2	27.14954	56.75878	18.29338694	5.8	8	6.036406289	6.581951314	-4.138402367	22.67850519	-2.405559889
Malyi_Elanchik	1543.232083	0	196.2701889	254.1350453	1092.826849	779.8534039	56.3221971	97.22617942	626.3050274	196	93.26666667	68.73333333	34	70	26.7	29.2	1	60.17497	54.923962	18.28186606	3.2	9.275	3.299936405	4.214276517	-14.00649967	32.28836573	-2.831794334
Maslenka	1806.167985	0.176037244	264.852999	331.8870159	1209.251933	968.0004895	87.52818511	143.3121333	737.1601711	167.0333333	92.3	51.93333333	22.8	65	19.5	65.5	2	43.41962	56.217415	19.66283176	2	8.22	5.027002938	6.011477366	-8.548841858	28.21167361	-3.489599524
Mediak	1652.238867	0	222.0350077	273.8250728	1156.378786	864.2614651	68.6478478	108.4682848	687.1453325	188.9	93.26666667	65.8	29.83333333	91	35.4	40.2	1	60.757932	55.269292	18.97005418	2.3	10.03	3.920219963	4.718180798	-13.82393494	32.79398912	-2.433253339
Myachik	1772.6856	0	252.8088365	316.5783796	1203.298384	957.4051238	86.46712475	137.8937042	733.0442948	173.4666667	93.16666667	58.43333333	21.86666667	82	24	30.8	2	53.720224	54.614464	19.60985422	2.5	9.645	4.521116983	5.32364561	-11.64893665	31.25879088	-2.567369386
N78	1200.249968	6.887227437	252.9217128	155.7980026	784.6430251	396.9492736	34.44665055	30.56431831	331.9383048	59.2	33.85	25.35	0	69	27	56	4	7.006667	58.245	14.61059875	5.2	7	7.217935181	4.351989746	-0.744472249	15.57759399	18.39786963
N79	1310.755364	7.920892205	267.088419	177.886498	857.8595547	478.9258997	42.04132641	35.65229188	401.2322815	83.15	53.5	28.8	0.85	33	3.7	74.4	4	7.87	58.185	15.49222412	11	6.5	7.309735107	4.637506104	-0.940897914	16.56651764	16.13030006
N80	1411.556093	10.98613896	294.3938468	198.7176577	907.4584498	544.7359	53.11027719	42.00611113	449.6195117	72.75	48.3	23.8	0.65	33	3.7	74.4	4	7.913333	58.145	16.02670746	7.8	7.2	7.690301514	5.04649353	-0.566150774	16.71368103	15.81822687
N84	1411.556093	10.98613896	294.3938468	198.7176577	907.4584498	544.7359	53.11027719	42.00611113	449.6195117	72.75	48.3	23.8	0.65	33	3.7	74.4	4	8.003333	58.325	16.02670746	12	6.5	7.690301514	5.04649353	-0.566150774	16.71368103	15.81822687
N85	1502.158669	15.75349232	328.3615489	211.0671376	946.9764905	600.5842727	67.55606726	44.72053595	488.3076695	68.9	45.95	22.4	0.55	33	3.7	74.4	4	8.288333	58.24667	16.4820755	19.5	6.4	8.212960815	5.374006653	0.006079973	16.6737381	17.02650087
N86	1502.158669	15.75349232	328.3615489	211.0671376	946.9764905	600.5842727	67.55606726	44.72053595	488.3076695	68.9	45.95	22.4	0.55	33	3.7	74.4	4	8.241667	58.18833	16.4820755	10	6	8.212960815	5.374006653	0.006079973	16.6737381	17.02650087
N87	1502.158669	15.75349232	328.3615489	211.0671376	946.9764905	600.5842727	67.55606726	44.72053595	488.3076695	68.9	45.95	22.4	0.55	33	3.7	74.4	4	8.196667	58.17333	16.4820755	10	6.1	8.212960815	5.374006653	0.006079973	16.6737381	17.02650087
Nelidovo	1627.188413	0.713426565	245.5008167	293.118053	1087.856117	790.7212975	69.63529875	105.528436	615.5575628	154.1333333	89.83333333	44.86666667	19.43333333	65	19.5	65.5	2	32.78196	56.2436	18.16245865	1.2	8.5	5.118667898	6.217867747	-6.103623772	24.26608243	-4.529778765
Peschanoe	1803.424584	0	245.5380396	320.1560339	1237.73051	987.9178534	82.03078367	139.5621107	766.3249591	188.2666667	93.26666667	62.63333333	32.36666667	92	19.2	59.7	1	61.693949	54.819819	19.71263054	3.2	8.555	4.306731981	5.326137223	-14.2419776	33.95460813	-3.002258892
Pinku	1682.142603	5.756290871	364.0066526	244.765453	1067.614206	773.3884722	109.158828	70.00004526	594.229599	90.7	64.9	21.03333333	4.766666667	65	19.5	65.5	2	21.68874	56.99891	17.82069525	20	8	7.691419835	6.031594356	-1.381684685	19.77122547	8.395157303
ROT_14_P1	1067.14458	8.949639755	241.3992878	160.6442079	656.1514443	452.7447204	66.65221984	36.20004414	349.8924564	48.83333333	35.46666667	12.23333333	1.133333333	33	3.7	74.4	4	11.61739	58.81379	16.71737159	10	5.2	7.5375	5.959954834	-0.934553774	17.76450569	8.880321204
Shatunicha	1785.015078	0.018108697	253.1818362	313.9985708	1217.816562	966.4115586	83.68136063	136.4526076	746.2775904	176.5	92.9	58.16666667	25.43333333	65	19.5	65.5	2	48.775198	55.929499	19.71667953	2	8.01	4.658292512	5.144732863	-10.31501808	30.10837284	-1.615631484
SSJ_14_P1	1010.318976	3.823628298	222.3811317	157.0730604	627.0411559	417.879548	57.39561327	38.38039247	322.1035423	51.33333333	37.73333333	12.46666667	1.133333333	33	3.7	74.4	4	12.93409	57.23054	16.30386825	0.5	5.5	7.184881198	5.928451833	-1.442700983	17.74656923	7.079843704
Stavochek	1866.488791	0	268.1603303	340.3996673	1257.928793	1033.238755	94.18762305	152.6534395	786.3976926	175.6666667	93.16666667	58.73333333	23.76666667	82	24	30.8	2	54.935422	54.573161	20.12002052	0.7	8	4.832027115	5.73420548	-11.90323772	32.02325824	-2.817259748
STE_14_P1	1028.646552	3.481391838	223.3559041	129.3818539	672.4274022	454.1743513	62.64621104	24.71812211	366.8100182	64.96666667	45.43333333	17.36666667	2.166666667	88	26.3	41.7	4	17.34476	59.1163	17.35270327	12	6.2	7.158798513	4.987144027	-2.02872216	19.48271032	11.14657279
STG_14_P1	938.9634429	2.243190875	194.1642516	140.2843754	602.271625	376.7422802	46.09339063	31.89067625	298.7582133	62.26666667	43.03333333	15.93333333	3.3	33	3.7	74.4	4	13.82332	57.54266	15.99614179	24	6.7	6.46382466	5.380360068	-2.114031589	18.11017338	5.982629592
SVI_14_P1	1080.712732	7.06056587	279.911385	135.3112817	658.4294996	457.0855133	82.18185481	22.60431434	352.2993441	44.96666667	34.03333333	10	0.933333333	88	26.3	41.7	4	14.94099	56.17321	16.76823553	3.5	8	8.675468986	5.619112864	0.044842923	16.96746236	18.01304201
Ungurs	1630.143811	2.400903864	296.3935641	266.0075084	1065.341835	763.660996	85.89812515	85.49513714	592.2677337	115.7	77.36666667	28.73333333	9.6	65	19.5	65.5	2	25.08543	57.33814	17.92152927	4.5	6.85	6.222132332	6.189678364	-3.658049011	21.95544827	0.147817377
Vezezers	1641.591222	4.181111544	335.9048313	249.1503354	1052.354944	749.5214453	97.31141681	72.81515204	579.3948764	94.93333333	67	22.03333333	5.9	65	19.5	65.5	2	22.34035	57.12489	17.65265365	3.9	7.82	7.19419595	6.003456165	-1.998855972	20.11929223	5.918397983
Vvedeskoe	1806.694765	0.338500578	269.7341167	341.6211718	1195.000976	953.5664895	87.82360048	143.6464424	722.0964467	161.3333333	91.13333333	48.93333333	21.26666667	65	19.5	65.5	3	39.11937	55.92421	19.39774032	3.1	9.155	5.353400249	6.458967443	-7.30801239	26.70575271	-4.139809148
Yakushevskoe	1774.495407	0.245791911	263.9542575	330.0968729	1180.198485	931.2116913	85.31399097	137.9713686	707.9263318	162.5666667	91.56666667	50	21	65	19.5	65.5	2	40.35171	56.01691	19.32077893	9.6	8.8	5.199221506	6.17829137	-7.716117287	27.03689621	-3.621236165
Zadeja	1719.591476	1.393607374	278.2643293	311.9888327	1127.944706	851.5454746	83.51963093	113.5501009	654.4757428	139.3666667	86.53333333	37.26666667	15.56666667	65	19.5	65.5	2	30.64194	56.25915	18.51853185	3.6	9.16	5.806608926	6.678041323	-5.005692863	23.67902202	-3.68018745
Zasitinskoe	1735.188813	1.598002255	292.1274211	309.0299229	1132.433467	855.9425092	88.22697864	109.2317614	658.4837692	126.4	83.2	32.46666667	10.73333333	65	19.5	65.5	2	28.23633	56.36824	18.4710209	2.8	9.385	6.081245472	6.681868818	-4.384808922	23.06459981	-2.604091773
Zilinskoe	1496.776533	0	194.474409	252.4260298	1049.876094	739.2152484	56.76388721	95.58006719	586.871294	188.1333333	93.26666667	65.4	29.46666667	69	27	56	1	58.391985	55.149841	17.98765495	0.5	10.8	3.397166394	4.354559917	-12.75595655	30.7436115	-3.114121849
