# Supplementary material for: Chironomid-climate continentality conundrum
Source: PLoS One. 2025 Aug 5;20(8):e0327780. doi: 10.1371/journal.pone.0327780 (PMC12324118; doi:10.1371/journal.pone.0327780)
Supplement: S4 File — (CSV) [file pone.0327780.s004.csv]

Name	Boot_Opt	Boot_Tol
Chironomus anthracinus-type	9.79578	4.72843
Chironomus plumosus-type	-2.46655	2.66121		Boot_Opt -estimated KOI optima
Cladopelma laccophila-type	-3.28931	0.8654		Boot_Tol - tolerance interval/error of estimation
Cladopelma lateralis-type	0.965952	6.09386
Cladotanytasus mancus-type	-1.4343	4.32561
Constempellina-Thiemanniola	-0.0732365	4.27127
Corynocera ambigua-type	-2.92443	1.77148
Corynoneura arctica-type	-2.51972	2.60249
Corynoneura erdwardsi-type	-1.62635	4.31212
Cricotopus cylindraceous-type	8.26894	8.82437
Cryptochironomus	-1.84664	2.83011
Einfeldia	-3.65133	0.556365
Endochironomus albipennis-type	-2.04709	2.40339
Endochironomus impar-type	0.175911	4.26296
Glyptotendipens pallens-type	-2.83829	1.15471
Glyptotendipens severini-type	-2.80484	0.834148
Guttipelopia	-1.41984	3.39306
Heterotanytarsus	9.66486	1.31865
Heterotrissocladius grimshawi-type	9.64648	4.75555
Heterotrissocladius marcidus-type	11.5248	4.35174
Lauterborniella	1.87502	7.01366
Limnophyes	7.97729	9.46173
Microchironomus	-2.94693	1.04496
Microtendipes pedellus-type	1.41717	7.48118
Neozavrelia	-2.94482	1.64713
Pagastiella	6.24518	7.35358
Parachironomus varus-type	-3.22138	0.802352
Paratanytarsus penicillatus-type	16.9514	1.89387
Phaenospectra flavipes-type	2.42512	6.91417
Phaenospectra type A	2.20196	7.59266
Polypedilum nubeculosum-type	-1.35928	4.60184
Polypedilum sordens-type	-3.02424	2.02283
Procladius	4.22697	7.10571
Psectrocladius calcaratus-type	-2.9183	1.05621
Psectrocladius	3.1433	7.41828
Pseudochironomus	1.65025	6.71417
Pseudorthocladius	16.7847	1.80112
Sergentia coracina-type	10.2236	4.13665
Stempellina	5.82537	5.00408
Stempellinella-Zavreliella	3.242	7.15426
Tanytarsus chyenensis-type	9.26736	5.7985
Tanytarsus lugens-type	11.4574	5.47412
Tanytarsus mendax-type	2.7262	8.3232
Tanytarsus nemorosus-type	-0.615563	3.35901
Tanytarsus pallidicornis-type	-1.4103	4.27902
Thienemannimyia	11.7723	7.32253
Dicrotendipes	0.652024	6.7174
Zalutschia	8.46886	3.3326
Cricotopus	-0.358017	6.57261
